# Supplementary material for: Bio-Derived Carbon with Tailored Hierarchical Pore Structures and Ultra-High Specific Surface Area for Superior and Advanced Supercapacitors
Source: Nanomaterials (Basel). 2021 Dec 23;12(1):27. doi: 10.3390/nano12010027 (PMC8746562; doi:10.3390/nano12010027)
Supplement: Supplementary file 1 [file nanomaterials-12-00027-s001.zip]

Archive with 1 entries (1 files):
- nanomaterials-1488627-supplementary.pdf
